# Supplementary material for: N-3-Methylbutyl-benzisoselenazol-3(2H)-one Exerts Antifungal Activity In Vitro and in a Mouse Model of Vulvovaginal Candidiasis
Source: Curr Issues Mol Biol. 2024 Mar 14;46(3):2480–96. doi: 10.3390/cimb46030157 (PMC10969377; doi:10.3390/cimb46030157)
Supplement: Supplementary file 1 [file cimb-46-00157-s001.zip]

Archive with 1 entries (1 files):
- cimb-2839800-supplementary.pdf
